# Supplementary material for: Changes in Plasma Phospholipid Metabolism Are Associated with Clinical Manifestations of Systemic Sclerosis
Source: Diagnostics (Basel). 2021 Nov 15;11(11):2116. doi: 10.3390/diagnostics11112116 (PMC8625116; doi:10.3390/diagnostics11112116)
Supplement: Supplementary file 1 [file diagnostics-11-02116-s001.zip]

Archive with 1 entries (1 files):
- diagnostics-1396956-supplementary.pdf
